# Supplementary material for: Cost of simulation-based mastery learning for abdominal ultrasound
Source: BMC Med Educ. 2023 Dec 5;23:921. doi: 10.1186/s12909-023-04919-5 (PMC10699015; doi:10.1186/s12909-023-04919-5)
Supplement: Supplementary file 1 — Additional file 1. [file 12909_2023_4919_MOESM1_ESM.xlsx]

## Sheet: Sheet1
	BASELINE DEMOGRAPHIC NOVICES
	Novice ID	Sex	Age	Dominant hand	Semester	Time on ST tasks	Rounds
	Novice 1	Male	23	Right	6. sem, bachelor	247 min	5		Raw data of the baseline demographics
	Novice 2	Male	24	Right	6. sem, bachelor	270 min	10		Furthermore, the time spent on the tasks on the scantrainer (ST)
	Novice 3	Male	25	Left	6. sem, bachelor	184 min	6		is presented together with how many rounds each participant
	Novice 4	Male	22	Right	6. sem, bachelor	114 min	5		used to reach the mastery learning level.
	Novice 5	Male	23	Right	6. sem, bachelor	116 min	8
	Novice 6	Female	23	Right	6. sem, bachelor	128 min	5		The grey markings indicates the particpants not reaching the mastery learning level.
	Novice 7	Male	23	Right	6. sem, bachelor	177 min	11
	Novice 8	Male	24	Left	6. sem, bachelor	120 min	7
	Novice 9	Male	24	Right	6. sem, bachelor	x	x
	Novice 10	Female	23	Right	6. sem, bachelor	200 min	7
	Novice 11	Female	22	Right	6. sem, bachelor	262 min	10
	Novice 12	Female	23	Right	6. sem, bachelor	208 min	11
	Novice 13	Female	21	Right	6. sem, bachelor	80 min	6
	Novice 14	Female	22	Right	6. sem, bachelor	108 min	6
	Novice 15	Male	24	Right	6. sem, bachelor	140 min	5
	Novice 16	Male	22	Right	6. sem, bachelor	145 min	10
	Novice 17	Male	28	Right	6. sem, bachelor	147 min	7
	Novice 18	Male	25	Left	6. sem, bachelor	89 min	3
	Novice 19	Male	24	Right	6. sem, bachelor	85 min	5
	Novice 20	Female	22	Right	6. sem, bachelor	108 min	3
	Novice 21	Female	22	Right	6. sem, bachelor	165 min	9
	Novice 22	Female	24	Right	6. sem, bachelor	163 min	7
	Novice 23	Female	23	Right	6. sem, bachelor	171 min	5
	Novice 24	Female	24	Right	6. sem, bachelor	231 min	8
	Novice 25	Female	25	Right	6. sem, bachelor	158 min	8

## Sheet: Sheet2
				1h 18min	78		247
				53min	53		270
				54min	54		184
				43min	43		114
				1h 1min	61		116
				1h 1min	61
				51min	51		177
				48min	48		120
				1h 4min	64
				1h 10min	70		200
				56min	56		252
				1h 24min	84
				45min	45		80
				1h 0min	60		108
				1h 17min	77		130
				55 min	55		145
				43 min	43		147
				1h 42 min	102		89
				57min	57		85
				1h 28min	88
				1h 6 min	66		165
				52min	52		163
				44min	44		172
				32min	32		231
				53min	53		158
					59.88		159.667
