# Supplementary material for: Cost of simulation-based mastery learning for abdominal ultrasound
Source: BMC Med Educ. 2023 Dec 5;23:921. doi: 10.1186/s12909-023-04919-5 (PMC10699015; doi:10.1186/s12909-023-04919-5)
Supplement: Supplementary file 2 — Additional file 2. [file 12909_2023_4919_MOESM2_ESM.xlsx]

## Sheet: N1
Metrics	1	2	3	4	5	6	7	8	9	10
2.1.1.1: Labelling the aorta	1	1	1	1	1
2.1.1.2: Transducer orientated in the sagittal plane	1	1	1	1	1							This is the raw data of the study.
2.1.2.1: Labelling the inferior vena cava	1	1	1	1	1							All metrics are presented, and how many round each participant used to complete the study.
2.1.2.2: Transducer orientated in the sagittal plane	0	1	1	1	1							There is a sheet for every participant in the study (N = novice)
2.1.3.1: Labelling the ligamentum teres	0	0	1	1	1
2.1.4.1: Labelling the caudate lobe	1	0	1	1	1							1 is indicating a correct answer
2.1.5.1: Labelling the gallbladder	0	0	1	1	1							0 is a wrong answer
2.1.6.1: Labelling the right hemi-diaphragm	1	1	1	1	1
2.1.7.1: Labelling right the sub-pleural space	0	0	0	0	1
2.1.8.1: Labelling Morison's pouch	0	0	1	1	1
3.1.2.1: Labelling the neck of the gallbladder	0	1	1	0	1
3.1.3.1: Labelling the body of the gallbladder	1	1	1	1	1
3.1.4.1: Labelling the fundus of the gallbladder	0	0	1	1	1
3.1.6.1: Measure the AP diameter of the gallbladder wall	1	0	1	1	1
3.1.6.2: AP diameter of the gallbladder wall measured in the correct position	1	0	1	1	1
4.2.2.1 Labelling the head of the pancreas	1	1	1	1	1
4.2.2.2. Transducer orientated in the transverse plane	1	1	1	1	1
4.2.3.1 Labelling the uncinate process	0	1	0	0	0
4.2.3.2. Transducer orientated in the transverse plane	1	1	1	1	1
4.2.4.1 Labelling the neck of the pancreas	0	1	0	1	0
4.2.4.2 Transducer orientated in the transverse plane	1	1	1	1	1
4.2.5.1 Labelling the body of the pancreas	1	1	1	1	1
4.2.5.2. Transducer orientated in the transverse plane	1	1	1	1	1
4.2.6.1 Labelling the tail of the pancreas	1	1	1	1	1
4.2.6.2 Transducer orientated in the transverse plane	1	1	1	1	1
4.2.9.1 Uncinate process correctly centralised	1	1	1	1	1
5.1.1.4. Transducer orientated in the sagittal plane	1	1	1	1	1
5.1.3.1. Labelling a column of Bertin	0	1	0	1	1
5.1.4.1. Labelling the renal pelvis	0	0	0	1	1
6.1.2.1. Measure the length of the spleen	0	0	1	1	1
6.1.2.2. Length of the spleen measured in the correct position	0	1	0	1	1
6.1.2.3. Length of the spleen measured at the correct angle	0	0	0	1	0
6.1.3.1. Spleen correctly centralised	1	1	1	1	1
6.1.4.1. Spleen correctly centralised	1	1	1	1	1
6.1.4.3. Diaphragm visualised	1	1	1	1	1
6.1.6.1. Spleen correctly centralised	0	1	1	1	1
6.1.6.2. Splenic hilum visualised	0	0	1	1	1
Total:	21	25	30	34	34	0	0	0	0	0
Total in %:	56.7568	67.5676	81.0811	91.8919	91.8919	0	0	0	0	0

## Sheet: N2
Metrics / NummerID	1	2	3	4	5	6	7	8	10	11
2.1.1.1: Labelling the aorta	0	0	0	1	1	0	1	1	1	1
2.1.1.2: Transducer orientated in the sagittal plane	1	1	1	1	1	1	1	1	1	1
2.1.2.1: Labelling the inferior vena cava	0	1	0	0	1	1	1	1	1	1
2.1.2.2: Transducer orientated in the sagittal plane	1	1	1	1	1	1	1	1	1	1
2.1.3.1: Labelling the ligamentum teres	0	0	0	1	1	1	1	1	1	1
2.1.4.1: Labelling the caudate lobe	0	1	1	1	1	1	1	1	1	1
2.1.5.1: Labelling the gallbladder	0	1	1	1	1	1	1	1	1	1
2.1.6.1: Labelling the right hemi-diaphragm	1	0	1	1	1	1	0	1	0	0
2.1.7.1: Labelling right the sub-pleural space	0	0	0	0	0	0	1	0	0	1
2.1.8.1: Labelling Morison's pouch	0	0	1	1	1	1	1	1	1	1
3.1.2.1: Labelling the neck of the gallbladder	0	1	1	1	1	1	1	1	1	1
3.1.3.1: Labelling the body of the gallbladder	1	1	1	1	1	1	1	1	1	1
3.1.4.1: Labelling the fundus of the gallbladder	1	1	1	1	1	1	1	1	1	1
3.1.6.1: Measure the AP diameter of the gallbladder wall	1	1	0	1	1	1	1	1	1	1
3.1.6.2: AP diameter of the gallbladder wall measured in the correct position	0	0	1	1	1	1	1	1	1	1
4.2.2.1 Labelling the head of the pancreas	0	0	0	0	1	0	1	0	1	1
4.2.2.2. Transducer orientated in the transverse plane	0	0	0	1	1	0	1	1	1	1
4.2.3.1 Labelling the uncinate process	0	0	0	0	0	0	0	0	1	1
4.2.3.2. Transducer orientated in the transverse plane	0	0	0	1	1	0	1	1	1	1
4.2.4.1 Labelling the neck of the pancreas	0	0	0	0	0	1	1	0	1	1
4.2.4.2 Transducer orientated in the transverse plane	0	0	0	1	1	0	1	1	1	1
4.2.5.1 Labelling the body of the pancreas	0	0	0	0	1	0	1	1	1	1
4.2.5.2. Transducer orientated in the transverse plane	0	0	0	1	1	0	1	1	1	1
4.2.6.1 Labelling the tail of the pancreas	0	0	0	1	0	0	1	1	1	1
4.2.6.2 Transducer orientated in the transverse plane	0	0	0	1	1	0	1	1	1	1
4.2.9.1 Uncinate process correctly centralised	1	1	1	1	1	0	1	1	1	1
5.1.1.4. Transducer orientated in the sagittal plane	0	1	1	1	1	1	1	1	1	1
5.1.3.1. Labelling a column of Bertin	1	1	1	1	1	0	1	1	1	1
5.1.4.1. Labelling the renal pelvis	0	0	0	1	1	0	0	0	0	1
6.1.2.1. Measure the length of the spleen	1	1	1	1	1	0	1	1	1	1
6.1.2.2. Length of the spleen measured in the correct position	0	1	0	0	1	0	1	1	1	0
6.1.2.3. Length of the spleen measured at the correct angle	0	0	1	1	1	0	1	0	0	1
6.1.3.1. Spleen correctly centralised	1	1	1	1	1	0	1	1	1	1
6.1.4.1. Spleen correctly centralised	1	1	1	1	1	0	1	1	1	1
6.1.4.3. Diaphragm visualised	1	1	1	1	1	0	1	1	1	1
6.1.6.1. Spleen correctly centralised	1	1	1	1	1	0	1	1	1	1
6.1.6.2. Splenic hilum visualised	1	1	1	0	0	0	0	1	1	1
Total:	14	19	20	29	32	15	33	31	33	35
Total in %:	37.8378	51.3514	54.0541	78.3784	86.4865	40.5405	89.1892	83.7838	89.1892	94.5946

## Sheet: N3
Metrics / NummerID	1	2	3	4	5	6	7	8	9	10
2.1.1.1: Labelling the aorta	0	0	0	0	0	0
2.1.1.2: Transducer orientated in the sagittal plane	1	1	1	1	1	1
2.1.2.1: Labelling the inferior vena cava	1	1	1	1	1	1
2.1.2.2: Transducer orientated in the sagittal plane	1	1	1	1	1	1
2.1.3.1: Labelling the ligamentum teres	0	0	1	1	1	1
2.1.4.1: Labelling the caudate lobe	0	0	1	1	1	1
2.1.5.1: Labelling the gallbladder	0	0	1	0	1	1
2.1.6.1: Labelling the right hemi-diaphragm	1	1	1	1	1	1
2.1.7.1: Labelling right the sub-pleural space	0	1	0	0	1	1
2.1.8.1: Labelling Morison's pouch	1	1	1	1	1	1
3.1.2.1: Labelling the neck of the gallbladder	0	0	1	1	1	1
3.1.3.1: Labelling the body of the gallbladder	1	1	1	1	1	1
3.1.4.1: Labelling the fundus of the gallbladder	0	1	1	1	1	1
3.1.6.1: Measure the AP diameter of the gallbladder wall	1	0	1	1	1	1
3.1.6.2: AP diameter of the gallbladder wall measured in the correct position	1	0	1	1	1	1
4.2.2.1 Labelling the head of the pancreas	1	1	1	1	1	1
4.2.2.2. Transducer orientated in the transverse plane	1	1	1	1	1	1
4.2.3.1 Labelling the uncinate process	0	0	0	0	0	0
4.2.3.2. Transducer orientated in the transverse plane	1	1	1	1	1	1
4.2.4.1 Labelling the neck of the pancreas	1	1	1	1	1	1
4.2.4.2 Transducer orientated in the transverse plane	1	1	1	1	1	1
4.2.5.1 Labelling the body of the pancreas	1	1	1	1	1	1
4.2.5.2. Transducer orientated in the transverse plane	1	1	1	1	1	1
4.2.6.1 Labelling the tail of the pancreas	1	1	1	1	1	1
4.2.6.2 Transducer orientated in the transverse plane	1	1	1	1	1	1
4.2.9.1 Uncinate process correctly centralised	1	1	1	1	1	1
5.1.1.4. Transducer orientated in the sagittal plane	1	1	1	1	1	1
5.1.3.1. Labelling a column of Bertin	0	1	1	0	0	1
5.1.4.1. Labelling the renal pelvis	0	0	0	0	0	0
6.1.2.1. Measure the length of the spleen	0	1	1	1	1	0
6.1.2.2. Length of the spleen measured in the correct position	0	0	1	1	1	1
6.1.2.3. Length of the spleen measured at the correct angle	0	0	0	0	0	0
6.1.3.1. Spleen correctly centralised	1	1	1	1	1	1
6.1.4.1. Spleen correctly centralised	1	1	1	1	1	1
6.1.4.3. Diaphragm visualised	1	1	1	1	1	1
6.1.6.1. Spleen correctly centralised	1	1	1	1	1	1
6.1.6.2. Splenic hilum visualised	0	1	1	0	1	1
Total:	23	26	32	29	32	32	0	0	0	0
Total in %:	62.1622	70.2703	86.4865	78.3784	86.4865	86.4865	0	0	0	0

## Sheet: N4
Metrics / NummerID	1	2	3	4	5	6	7	8	9	10
2.1.1.1: Labelling the aorta	0	0	1	1	1
2.1.1.2: Transducer orientated in the sagittal plane	1	1	1	1	1
2.1.2.1: Labelling the inferior vena cava	1	1	1	1	1
2.1.2.2: Transducer orientated in the sagittal plane	1	1	1	1	1
2.1.3.1: Labelling the ligamentum teres	1	1	1	1	1
2.1.4.1: Labelling the caudate lobe	1	1	1	1	1
2.1.5.1: Labelling the gallbladder	0	1	1	1	1
2.1.6.1: Labelling the right hemi-diaphragm	1	0	0	1	0
2.1.7.1: Labelling right the sub-pleural space	1	0	1	0	0
2.1.8.1: Labelling Morison's pouch	1	1	1	1	1
3.1.2.1: Labelling the neck of the gallbladder	0	0	1	1	1
3.1.3.1: Labelling the body of the gallbladder	1	1	1	1	1
3.1.4.1: Labelling the fundus of the gallbladder	1	1	1	1	1
3.1.6.1: Measure the AP diameter of the gallbladder wall	0	1	1	1	1
3.1.6.2: AP diameter of the gallbladder wall measured in the correct position	0	1	1	1	1
4.2.2.1 Labelling the head of the pancreas	0	1	0	1	1
4.2.2.2. Transducer orientated in the transverse plane	1	1	0	1	1
4.2.3.1 Labelling the uncinate process	0	1	0	0	1
4.2.3.2. Transducer orientated in the transverse plane	1	1	0	1	1
4.2.4.1 Labelling the neck of the pancreas	1	1	0	1	1
4.2.4.2 Transducer orientated in the transverse plane	1	1	0	1	1
4.2.5.1 Labelling the body of the pancreas	1	1	1	1	1
4.2.5.2. Transducer orientated in the transverse plane	1	1	0	1	1
4.2.6.1 Labelling the tail of the pancreas	1	1	0	1	1
4.2.6.2 Transducer orientated in the transverse plane	1	1	0	1	1
4.2.9.1 Uncinate process correctly centralised	0	1	0	1	1
5.1.1.4. Transducer orientated in the sagittal plane	1	1	1	1	1
5.1.3.1. Labelling a column of Bertin	1	1	1	1	0
5.1.4.1. Labelling the renal pelvis	0	0	1	1	1
6.1.2.1. Measure the length of the spleen	1	1	1	0	1
6.1.2.2. Length of the spleen measured in the correct position	0	1	1	0	1
6.1.2.3. Length of the spleen measured at the correct angle	0	0	0	1	0
6.1.3.1. Spleen correctly centralised	1	1	1	1	1
6.1.4.1. Spleen correctly centralised	1	1	1	1	1
6.1.4.3. Diaphragm visualised	1	1	1	1	1
6.1.6.1. Spleen correctly centralised	0	1	1	1	1
6.1.6.2. Splenic hilum visualised	0	0	1	1	1
Total:	24	30	25	33	33	0	0	0	0	0
Total in %:	64.8649	81.0811	67.5676	89.1892	89.1892	0	0	0	0	0

## Sheet: N5
Metrics / NummerID	1	2	3	4	5	6	7	8	9	10
2.1.1.1: Labelling the aorta	0	0	0	0	0	0	0	1
2.1.1.2: Transducer orientated in the sagittal plane	0	1	1	1	1	1	1	1
2.1.2.1: Labelling the inferior vena cava	0	1	1	1	1	1	1	1
2.1.2.2: Transducer orientated in the sagittal plane	0	1	1	1	1	1	1	1
2.1.3.1: Labelling the ligamentum teres	0	0	0	0	1	1	1	1
2.1.4.1: Labelling the caudate lobe	1	0	1	0	1	1	1	1
2.1.5.1: Labelling the gallbladder	1	1	1	1	1	0	1	1
2.1.6.1: Labelling the right hemi-diaphragm	0	1	1	1	1	1	1	1
2.1.7.1: Labelling right the sub-pleural space	0	0	0	1	0	0	0	1
2.1.8.1: Labelling Morison's pouch	0	0	0	0	1	1	1	1
3.1.2.1: Labelling the neck of the gallbladder	0	1	0	0	0	1	1	1
3.1.3.1: Labelling the body of the gallbladder	1	1	1	1	1	1	1	1
3.1.4.1: Labelling the fundus of the gallbladder	0	1	0	1	1	1	1	1
3.1.6.1: Measure the AP diameter of the gallbladder wall	0	1	0	1	1	1	1	1
3.1.6.2: AP diameter of the gallbladder wall measured in the correct position	0	0	0	1	1	1	1	1
4.2.2.1 Labelling the head of the pancreas	0	0	1	1	1	1	1	1
4.2.2.2. Transducer orientated in the transverse plane	0	1	1	1	1	1	1	1
4.2.3.1 Labelling the uncinate process	0	0	0	0	0	0	1	1
4.2.3.2. Transducer orientated in the transverse plane	0	1	1	1	1	1	1	1
4.2.4.1 Labelling the neck of the pancreas	0	0	0	1	1	1	1	1
4.2.4.2 Transducer orientated in the transverse plane	0	1	1	1	1	1	1	1
4.2.5.1 Labelling the body of the pancreas	0	1	0	1	1	1	1	1
4.2.5.2. Transducer orientated in the transverse plane	0	1	1	1	1	1	1	1
4.2.6.1 Labelling the tail of the pancreas	0	1	1	1	1	1	1	1
4.2.6.2 Transducer orientated in the transverse plane	0	1	1	1	1	1	1	1
4.2.9.1 Uncinate process correctly centralised	1	1	1	1	1	1	0	1
5.1.1.4. Transducer orientated in the sagittal plane	1	1	1	1	1	1	1	1
5.1.3.1. Labelling a column of Bertin	0	0	1	1	0	1	1	1
5.1.4.1. Labelling the renal pelvis	1	0	0	0	0	0	0	1
6.1.2.1. Measure the length of the spleen	0	1	0	1	1	1	1	1
6.1.2.2. Length of the spleen measured in the correct position	0	0	0	1	0	0	1	1
6.1.2.3. Length of the spleen measured at the correct angle	0	0	0	0	1	1	1	1
6.1.3.1. Spleen correctly centralised	1	1	1	1	1	1	1	1
6.1.4.1. Spleen correctly centralised	1	1	1	1	1	1	1	1
6.1.4.3. Diaphragm visualised	1	0	1	0	1	1	1	1
6.1.6.1. Spleen correctly centralised	0	0	1	1	1	1	1	1
6.1.6.2. Splenic hilum visualised	0	0	1	0	0	0	0	0
Total:	9	21	22	27	29	30	32	36	0	0
Total in %:	24.3243	56.7568	59.4595	72.973	78.3784	81.0811	86.4865	97.2973	0	0

## Sheet: N6
Metrics / NummerID	1	2	3	4	5	6	7	8	9	10
2.1.1.1: Labelling the aorta	0	0	0	0	0
2.1.1.2: Transducer orientated in the sagittal plane	0	1	0	1	1
2.1.2.1: Labelling the inferior vena cava	0	0	0	1	1
2.1.2.2: Transducer orientated in the sagittal plane	0	1	0	1	1
2.1.3.1: Labelling the ligamentum teres	0	1	1	1	1
2.1.4.1: Labelling the caudate lobe	0	0	1	0	1
2.1.5.1: Labelling the gallbladder	0	1	1	1	1
2.1.6.1: Labelling the right hemi-diaphragm	0	1	0	0	0
2.1.7.1: Labelling right the sub-pleural space	0	0	0	0	0
2.1.8.1: Labelling Morison's pouch	0	0	0	0	1
3.1.2.1: Labelling the neck of the gallbladder	0	0	0	0	0
3.1.3.1: Labelling the body of the gallbladder	1	1	1	1	1
3.1.4.1: Labelling the fundus of the gallbladder	1	1	1	1	1
3.1.6.1: Measure the AP diameter of the gallbladder wall	0	0	0	0	1
3.1.6.2: AP diameter of the gallbladder wall measured in the correct position	0	1	0	0	1
4.2.2.1 Labelling the head of the pancreas	1	1	1	0	1
4.2.2.2. Transducer orientated in the transverse plane	1	1	1	1	1
4.2.3.1 Labelling the uncinate process	0	1	0	0	0
4.2.3.2. Transducer orientated in the transverse plane	1	0	1	1	1
4.2.4.1 Labelling the neck of the pancreas	0	1	1	1	1
4.2.4.2 Transducer orientated in the transverse plane	1	1	1	1	1
4.2.5.1 Labelling the body of the pancreas	1	1	1	1	1
4.2.5.2. Transducer orientated in the transverse plane	1	1	1	1	1
4.2.6.1 Labelling the tail of the pancreas	1	1	1	1	1
4.2.6.2 Transducer orientated in the transverse plane	1	1	1	1	1
4.2.9.1 Uncinate process correctly centralised	1	1	1	1	1
5.1.1.4. Transducer orientated in the sagittal plane	1	1	1	0	1
5.1.3.1. Labelling a column of Bertin	1	0	0	0	0
5.1.4.1. Labelling the renal pelvis	1	0	0	0	1
6.1.2.1. Measure the length of the spleen	0	1	0	0	0
6.1.2.2. Length of the spleen measured in the correct position	0	0	0	0	0
6.1.2.3. Length of the spleen measured at the correct angle	1	1	0	0	0
6.1.3.1. Spleen correctly centralised	1	1	1	1	0
6.1.4.1. Spleen correctly centralised	1	1	1	1	1
6.1.4.3. Diaphragm visualised	1	1	1	1	1
6.1.6.1. Spleen correctly centralised	0	0	0	0	1
6.1.6.2. Splenic hilum visualised	0	0	0	0	0
Total	18	24	19	19	26	0	0	0	0	0
Total in %	48.6486	64.8649	51.3514	51.3514	70.2703	0	0	0	0	0

## Sheet: N7
Metrics / NummerID	1	2	3	4	5	6	7	8	9	10	11	12	13
2.1.1.1: Labelling the aorta	1	0	0	1	1	1	1	1	1	1	1
2.1.1.2: Transducer orientated in the sagittal plane	1	1	1	1	1	1	1	1	1	1	1
2.1.2.1: Labelling the inferior vena cava	0	1	0	1	1	1	1	1	1	1	1
2.1.2.2: Transducer orientated in the sagittal plane	1	1	1	1	1	1	1	1	1	1	1
2.1.3.1: Labelling the ligamentum teres	0	0	0	0	1	1	1	1	1	1	1
2.1.4.1: Labelling the caudate lobe	0	1	0	0	0	0	0	1	1	1	1
2.1.5.1: Labelling the gallbladder	0	1	1	1	1	1	1	1	1	1	1
2.1.6.1: Labelling the right hemi-diaphragm	0	0	1	0	0	1	1	0	0	1	0
2.1.7.1: Labelling right the sub-pleural space	0	0	0	0	0	0	0	0	0	0	0
2.1.8.1: Labelling Morison's pouch	0	1	1	1	1	1	1	1	1	1	1
3.1.2.1: Labelling the neck of the gallbladder	0	0	0	0	1	1	0	0	0	1	1
3.1.3.1: Labelling the body of the gallbladder	1	1	1	1	1	1	1	1	1	1	1
3.1.4.1: Labelling the fundus of the gallbladder	0	0	0	1	1	1	1	1	1	1	1
3.1.6.1: Measure the AP diameter of the gallbladder wall	0	1	0	1	1	0	1	1	1	1	1
3.1.6.2: AP diameter of the gallbladder wall measured in the correct position	0	1	0	1	1	1	1	1	1	1	1
4.2.2.1 Labelling the head of the pancreas	0	0	0	0	1	0	1	1	1	1	1
4.2.2.2. Transducer orientated in the transverse plane	0	1	0	1	1	1	1	1	1	1	1
4.2.3.1 Labelling the uncinate process	0	0	0	1	0	0	0	0	0	0	1
4.2.3.2. Transducer orientated in the transverse plane	1	1	0	1	1	1	1	1	1	1	1
4.2.4.1 Labelling the neck of the pancreas	0	0	1	0	0	0	1	1	1	1	1
4.2.4.2 Transducer orientated in the transverse plane	0	1	0	1	1	1	1	1	1	1	1
4.2.5.1 Labelling the body of the pancreas	0	1	1	1	1	1	1	1	1	1	1
4.2.5.2. Transducer orientated in the transverse plane	1	0	0	1	1	1	1	1	1	1	1
4.2.6.1 Labelling the tail of the pancreas	0	1	1	0	1	1	1	1	1	1	1
4.2.6.2 Transducer orientated in the transverse plane	1	0	0	1	1	1	1	1	1	1	1
4.2.9.1 Uncinate process correctly centralised	0	1	1	1	1	1	1	1	1	1	1
5.1.1.4. Transducer orientated in the sagittal plane	0	0	0	0	1	1	1	1	1	1	1
5.1.3.1. Labelling a column of Bertin	0	0	1	0	1	0	1	0	0	1	1
5.1.4.1. Labelling the renal pelvis	0	1	0	0	1	1	0	0	0	1	1
6.1.2.1. Measure the length of the spleen	0	0	0	0	0	0	0	0	0	1	1
6.1.2.2. Length of the spleen measured in the correct position	0	0	0	0	0	0	0	0	0	1	1
6.1.2.3. Length of the spleen measured at the correct angle	0	0	0	0	0	1	0	1	0	0	0
6.1.3.1. Spleen correctly centralised	1	1	0	1	1	1	1	1	1	1	1
6.1.4.1. Spleen correctly centralised	1	1	1	1	1	1	1	1	1	1	1
6.1.4.3. Diaphragm visualised	1	1	1	1	1	1	1	1	1	1	1
6.1.6.1. Spleen correctly centralised	0	1	1	0	1	0	1	0	1	1	0
6.1.6.2. Splenic hilum visualised	0	0	1	0	1	0	1	0	0	1	0
Total	10	20	15	21	29	26	29	27	27	34	32
Total in %	27.027	54.0541	40.5405	56.7568	78.3784	70.2703	78.3784	72.973	72.973	91.8919	86.4865

## Sheet: N8
Metrics / NummerID	1	2	3	4	5	6	7	8	9	10
2.1.1.1: Labelling the aorta	1	0	1	0	0	1	1
2.1.1.2: Transducer orientated in the sagittal plane	1	1	1	1	1	1	1
2.1.2.1: Labelling the inferior vena cava	1	1	1	1	1	1	1
2.1.2.2: Transducer orientated in the sagittal plane	1	1	1	1	1	1	1
2.1.3.1: Labelling the ligamentum teres	0	0	0	0	0	1	1
2.1.4.1: Labelling the caudate lobe	0	0	0	1	1	1	1
2.1.5.1: Labelling the gallbladder	0	0	1	0	0	0	1
2.1.6.1: Labelling the right hemi-diaphragm	1	1	1	1	1	1	1
2.1.7.1: Labelling right the sub-pleural space	0	1	1	1	1	1	1
2.1.8.1: Labelling Morison's pouch	0	1	1	0	1	0	0
3.1.2.1: Labelling the neck of the gallbladder	0	0	1	1	1	1	1
3.1.3.1: Labelling the body of the gallbladder	1	1	1	1	1	1	1
3.1.4.1: Labelling the fundus of the gallbladder	0	1	1	1	1	1	1
3.1.6.1: Measure the AP diameter of the gallbladder wall	0	1	1	1	1	1	1
3.1.6.2: AP diameter of the gallbladder wall measured in the correct position	0	1	1	1	1	1	1
4.2.2.1 Labelling the head of the pancreas	1	1	1	1	1	1	1
4.2.2.2. Transducer orientated in the transverse plane	1	1	1	1	1	1	1
4.2.3.1 Labelling the uncinate process	1	0	1	1	1	0	1
4.2.3.2. Transducer orientated in the transverse plane	1	1	1	1	1	1	1
4.2.4.1 Labelling the neck of the pancreas	0	1	1	1	1	1	1
4.2.4.2 Transducer orientated in the transverse plane	1	1	1	1	1	1	1
4.2.5.1 Labelling the body of the pancreas	1	1	1	1	1	1	1
4.2.5.2. Transducer orientated in the transverse plane	1	1	1	1	1	1	1
4.2.6.1 Labelling the tail of the pancreas	1	1	1	1	1	1	1
4.2.6.2 Transducer orientated in the transverse plane	1	1	1	1	1	1	1
4.2.9.1 Uncinate process correctly centralised	1	0	0	0	1	1	1
5.1.1.4. Transducer orientated in the sagittal plane	1	1	1	1	1	1	1
5.1.3.1. Labelling a column of Bertin	1	1	1	1	1	1	1
5.1.4.1. Labelling the renal pelvis	1	1	1	1	1	1	1
6.1.2.1. Measure the length of the spleen	0	0	0	0	0	1	1
6.1.2.2. Length of the spleen measured in the correct position	0	0	0	0	0	1	1
6.1.2.3. Length of the spleen measured at the correct angle	0	0	0	0	0	1	1
6.1.3.1. Spleen correctly centralised	1	1	1	1	1	1	1
6.1.4.1. Spleen correctly centralised	1	1	1	1	1	1	1
6.1.4.3. Diaphragm visualised	1	1	1	1	1	1	1
6.1.6.1. Spleen correctly centralised	1	0	1	0	1	1	1
6.1.6.2. Splenic hilum visualised	1	0	1	0	1	1	1
Total	24	25	31	27	31	34	36	0	0	0
Total in %	64.8649	67.5676	83.7838	72.973	83.7838	91.8919	97.2973	0	0	0

## Sheet: N9
Metrics / NummerID	1	2	3	4	5	6	7	8	9	10
2.1.1.1: Labelling the aorta
2.1.1.2: Transducer orientated in the sagittal plane
2.1.2.1: Labelling the inferior vena cava
2.1.2.2: Transducer orientated in the sagittal plane
2.1.3.1: Labelling the ligamentum teres
2.1.4.1: Labelling the caudate lobe
2.1.5.1: Labelling the gallbladder
2.1.6.1: Labelling the right hemi-diaphragm
2.1.7.1: Labelling right the sub-pleural space
2.1.8.1: Labelling Morison's pouch
3.1.2.1: Labelling the neck of the gallbladder
3.1.3.1: Labelling the body of the gallbladder
3.1.4.1: Labelling the fundus of the gallbladder
3.1.6.1: Measure the AP diameter of the gallbladder wall
3.1.6.2: AP diameter of the gallbladder wall measured in the correct position
4.2.2.1 Labelling the head of the pancreas
4.2.2.2. Transducer orientated in the transverse plane
4.2.3.1 Labelling the uncinate process
4.2.3.2. Transducer orientated in the transverse plane
4.2.4.1 Labelling the neck of the pancreas
4.2.4.2 Transducer orientated in the transverse plane
4.2.5.1 Labelling the body of the pancreas
4.2.5.2. Transducer orientated in the transverse plane
4.2.6.1 Labelling the tail of the pancreas
4.2.6.2 Transducer orientated in the transverse plane
4.2.9.1 Uncinate process correctly centralised
5.1.1.4. Transducer orientated in the sagittal plane
5.1.3.1. Labelling a column of Bertin
5.1.4.1. Labelling the renal pelvis
6.1.2.1. Measure the length of the spleen
6.1.2.2. Length of the spleen measured in the correct position
6.1.2.3. Length of the spleen measured at the correct angle
6.1.3.1. Spleen correctly centralised
6.1.4.1. Spleen correctly centralised
6.1.4.3. Diaphragm visualised
6.1.6.1. Spleen correctly centralised
6.1.6.2. Splenic hilum visualised
Total	0	0	0	0	0	0	0	0	0	0
Total in %

## Sheet: N10
Metrics / NummerID	1	2	3	4	5	6	7	8	9	10
2.1.1.1: Labelling the aorta	0	0	0	0	0	1	1
2.1.1.2: Transducer orientated in the sagittal plane	0	1	1	1	1	1	1
2.1.2.1: Labelling the inferior vena cava	0	0	1	1	1	1	1
2.1.2.2: Transducer orientated in the sagittal plane	0	0	1	1	1	1	1
2.1.3.1: Labelling the ligamentum teres	0	0	0	0	1	1	1
2.1.4.1: Labelling the caudate lobe	0	1	1	1	1	1	1
2.1.5.1: Labelling the gallbladder	0	1	1	1	1	1	1
2.1.6.1: Labelling the right hemi-diaphragm	0	0	0	1	0	1	1
2.1.7.1: Labelling right the sub-pleural space	0	0	0	0	1	0	1
2.1.8.1: Labelling Morison's pouch	1	0	1	1	1	1	1
3.1.2.1: Labelling the neck of the gallbladder	1	1	1	1	1	1	1
3.1.3.1: Labelling the body of the gallbladder	1	0	1	1	1	1	1
3.1.4.1: Labelling the fundus of the gallbladder	1	1	0	1	1	1	1
3.1.6.1: Measure the AP diameter of the gallbladder wall	0	1	1	1	1	1	1
3.1.6.2: AP diameter of the gallbladder wall measured in the correct position	1	1	1	1	1	1	1
4.2.2.1 Labelling the head of the pancreas	0	0	1	0	1	1	1
4.2.2.2. Transducer orientated in the transverse plane	0	0	1	0	1	1	1
4.2.3.1 Labelling the uncinate process	0	0	0	0	0	1	1
4.2.3.2. Transducer orientated in the transverse plane	0	0	1	0	1	1	1
4.2.4.1 Labelling the neck of the pancreas	0	0	1	0	1	1	1
4.2.4.2 Transducer orientated in the transverse plane	0	0	1	0	1	1	1
4.2.5.1 Labelling the body of the pancreas	1	1	1	1	1	1	1
4.2.5.2. Transducer orientated in the transverse plane	0	0	1	0	1	1	1
4.2.6.1 Labelling the tail of the pancreas	0	0	0	0	0	1	1
4.2.6.2 Transducer orientated in the transverse plane	0	0	1	0	1	1	1
4.2.9.1 Uncinate process correctly centralised	0	1	1	1	1	1	1
5.1.1.4. Transducer orientated in the sagittal plane	1	1	1	1	1	1	1
5.1.3.1. Labelling a column of Bertin	0	0	0	0	1	1	1
5.1.4.1. Labelling the renal pelvis	0	0	0	0	0	0	0
6.1.2.1. Measure the length of the spleen	1	1	1	1	1	1	1
6.1.2.2. Length of the spleen measured in the correct position	0	0	0	0	0	0	0
6.1.2.3. Length of the spleen measured at the correct angle	0	1	0	1	1	0	1
6.1.3.1. Spleen correctly centralised	0	1	1	1	1	1	1
6.1.4.1. Spleen correctly centralised	1	1	1	1	1	1	1
6.1.4.3. Diaphragm visualised	1	1	1	1	1	1	1
6.1.6.1. Spleen correctly centralised	0	1	1	1	1	1	1
6.1.6.2. Splenic hilum visualised	0	1	1	1	1	1	1
Total	10	17	26	22	31	33	35	0	0	0
Total in %	27.027	45.9459	70.2703	59.4595	83.7838	89.1892	94.5946

[truncated: 15 more sheets: N11, N12, N13, N14, N15, N16, N17, N18, N19, N20, N21, N22, N23, N24, N25]
