# Supplementary material for: Cost of simulation-based mastery learning for abdominal ultrasound
Source: BMC Med Educ. 2023 Dec 5;23:921. doi: 10.1186/s12909-023-04919-5 (PMC10699015; doi:10.1186/s12909-023-04919-5)
Supplement: Supplementary file 3 — Additional file 3. [file 12909_2023_4919_MOESM3_ESM.xlsx]

## Sheet: Sheet1
Sensitivity analyses							Number of trainees	Costs	[for calculating costs, input numbers from D11 and D20 into the formula: =(D20*number of trainees+D11)/number of trainees].
Program development costs							1	4542
Expense	Expense per hour (USD)	Quantity	Total (USD)				2	2590.5
Program development costs (administration)	43	1	43	Input costs relevant to your own setting in B and C			3	1940
Training simulator instructors	21	16	342	Input costs relevant to your own setting in B and C			4	1614.75
Simulator instructor	21	28	598	Input costs relevant to your own setting in B and C			5	1419.6
Specialists in radiology	65	3	194	Input costs relevant to your own setting in B and C			6	1289.5
Trainee (opportunity cost)	35	25	885	Input costs relevant to your own setting in B and C			7	1196.57
Depreciation of simulator	23	28	639	Input costs relevant to your own setting in B and C			8	1126.88
Facility costs	27	45	1202	Input costs relevant to your own setting in B and C			9	1072.67
Total	235	146	3903	Input this number to the I column equation			10	1029.3
							11	993.818
							12	964.25
Cost of training							13	939.231
Expense	Expense per hour (USD)	Quantity	Total (USD)				14	917.786
Simulator instructor	21	6	128	Input costs relevant to your own setting in B and C			15	899.2
Trainees (opportunity costs)	35	6	212	Input costs relevant to your own setting in B and C			16	882.938
Depreciation of simulator	23	6	137	Input costs relevant to your own setting in B and C			17	868.588
Facility costs	27	6	162	Input costs relevant to your own setting in B and C			18	855.833
Total		24	639	Input this number to the I column equation			19	844.421
							20	834.15
							21	824.857
							22	816.409
							23	808.696
							24	801.625
							25	795.12
							26	789.115
							27	783.556
							28	778.393
							29	773.586
							30	769.1
							31	764.903
							32	760.969
							33	757.273
							34	753.794
							35	750.514
							36	747.417
							37	744.486
							38	741.711
							39	739.077
							40	736.575
							41	734.195
							42	731.929
							43	729.767
							44	727.705
							45	725.733
							46	723.848
							47	722.043
							48	720.312
							49	718.653
							50	717.06
							51	715.529
							52	714.058
							53	712.642
							54	711.278
							55	709.964
							56	708.696
							57	707.474
							58	706.293
							59	705.153
							60	704.05
							61	702.984
							62	701.952
							63	700.952
							64	699.984
							65	699.046
							66	698.136
							67	697.254
							68	696.397
							69	695.565
							70	694.757
							71	693.972
							72	693.208
							73	692.466
							74	691.743
							75	691.04
							76	690.355
							77	689.688
							78	689.038
							79	688.405
							80	687.788
							81	687.185
							82	686.598
							83	686.024
							84	685.464
							85	684.918
							86	684.384
							87	683.862
							88	683.352
							89	682.854
							90	682.367
							91	681.89
							92	681.424
							93	680.968
							94	680.521
							95	680.084
							96	679.656
							97	679.237
							98	678.827
							99	678.424
							100	678.03
							101	677.644
							102	677.265
							103	676.893
							104	676.529
							105	676.171
							106	675.821
							107	675.477
							108	675.139
							109	674.807
							110	674.482
							111	674.162
							112	673.848
							113	673.54
							114	673.237
							115	672.939
							116	672.647
							117	672.359
							118	672.076
							119	671.798
							120	671.525
							121	671.256
							122	670.992
							123	670.732
							124	670.476
							125	670.224
							126	669.976
							127	669.732
							128	669.492
							129	669.256
							130	669.023
							131	668.794
							132	668.568
							133	668.346
							134	668.127
							135	667.911
							136	667.699
							137	667.489
							138	667.283
							139	667.079
							140	666.879
							141	666.681
							142	666.486
							143	666.294
							144	666.104
							145	665.917
							146	665.733
							147	665.551
							148	665.372
							149	665.195
							150	665.02
							151	664.848
							152	664.678
							153	664.51
							154	664.344
							155	664.181
							156	664.019
							157	663.86
							158	663.703
							159	663.547
							160	663.394
							161	663.242
							162	663.093
							163	662.945
							164	662.799
							165	662.655
							166	662.512
							167	662.371
							168	662.232
							169	662.095
							170	661.959
							171	661.825
							172	661.692
							173	661.561
							174	661.431
							175	661.303
							176	661.176
							177	661.051
							178	660.927
							179	660.804
							180	660.683
							181	660.564
							182	660.445
							183	660.328
							184	660.212
							185	660.097
							186	659.984
							187	659.872
							188	659.761
							189	659.651
							190	659.542
							191	659.435
							192	659.328
							193	659.223
							194	659.119
							195	659.015
							196	658.913
							197	658.812
							198	658.712
							199	658.613
							200	658.515
							201	658.418
							202	658.322
							203	658.227
							204	658.132
							205	658.039
							206	657.947
							207	657.855
							208	657.764
							209	657.675
							210	657.586
							211	657.498
							212	657.41
							213	657.324
							214	657.238
							215	657.153
							216	657.069
							217	656.986
							218	656.904
							219	656.822
							220	656.741
							221	656.661
							222	656.581
							223	656.502
							224	656.424
							225	656.347
							226	656.27
							227	656.194
							228	656.118
							229	656.044
							230	655.97
							231	655.896
							232	655.823
							233	655.751
							234	655.679
							235	655.609
							236	655.538
							237	655.468
							238	655.399
							239	655.331
							240	655.263
							241	655.195
							242	655.128
							243	655.062
							244	654.996
							245	654.931
							246	654.866
							247	654.802
							248	654.738
							249	654.675
							250	654.612
							251	654.55
							252	654.488
							253	654.427
							254	654.366
							255	654.306
							256	654.246
							257	654.187
							258	654.128
							259	654.069
							260	654.012
							261	653.954
							262	653.897
							263	653.84
							264	653.784
							265	653.728
							266	653.673
							267	653.618
							268	653.563
							269	653.509
							270	653.456
							271	653.402
							272	653.349
							273	653.297
							274	653.245
							275	653.193
							276	653.141
							277	653.09
							278	653.04
							279	652.989
							280	652.939
							281	652.89
							282	652.84
							283	652.792
							284	652.743
							285	652.695
							286	652.647
							287	652.599
							288	652.552
							289	652.505
							290	652.459
							291	652.412
							292	652.366
							293	652.321
							294	652.276
							295	652.231
							296	652.186
							297	652.141
							298	652.097
							299	652.054
							300	652.01
							301	651.967
							302	651.924
							303	651.881
							304	651.839
							305	651.797
							306	651.755
							307	651.713
							308	651.672
							309	651.631
							310	651.59
							311	651.55
							312	651.51
							313	651.47
							314	651.43
							315	651.39
							316	651.351
							317	651.312
							318	651.274
							319	651.235
							320	651.197
							321	651.159
							322	651.121
							323	651.084
							324	651.046
							325	651.009
							326	650.972
							327	650.936
							328	650.899
							329	650.863
							330	650.827
							331	650.792
							332	650.756
							333	650.721
							334	650.686
							335	650.651
							336	650.616
							337	650.582
							338	650.547
							339	650.513
							340	650.479
							341	650.446
							342	650.412
							343	650.379
							344	650.346
							345	650.313
							346	650.28
							347	650.248
							348	650.216
							349	650.183
							350	650.151
							351	650.12
							352	650.088
							353	650.057
							354	650.025
							355	649.994
							356	649.963
							357	649.933
							358	649.902
							359	649.872
							360	649.842
							361	649.812
							362	649.782
							363	649.752
							364	649.723
							365	649.693
							366	649.664
							367	649.635
							368	649.606
							369	649.577
							370	649.549
							371	649.52
							372	649.492
							373	649.464
							374	649.436
							375	649.408
							376	649.38
							377	649.353
							378	649.325
							379	649.298
							380	649.271
							381	649.244
							382	649.217
							383	649.191
							384	649.164
							385	649.138
							386	649.111
							387	649.085
							388	649.059
							389	649.033
							390	649.008
							391	648.982
							392	648.957
							393	648.931
							394	648.906
							395	648.881
							396	648.856
							397	648.831
							398	648.807
							399	648.782
							400	648.758
							401	648.733
							402	648.709
							403	648.685
							404	648.661
							405	648.637
							406	648.613
							407	648.59
							408	648.566
							409	648.543
							410	648.52
							411	648.496
							412	648.473
							413	648.45
							414	648.428
							415	648.405
							416	648.382
							417	648.36
							418	648.337
							419	648.315
							420	648.293
							421	648.271
							422	648.249
							423	648.227
							424	648.205
							425	648.184
							426	648.162
							427	648.141
							428	648.119
							429	648.098
							430	648.077
							431	648.056
							432	648.035
							433	648.014
							434	647.993
							435	647.972
							436	647.952
							437	647.931
							438	647.911
							439	647.891
							440	647.87
							441	647.85
							442	647.83
							443	647.81
							444	647.791
							445	647.771
							446	647.751
							447	647.732
							448	647.712
							449	647.693
							450	647.673
							451	647.654
							452	647.635
							453	647.616
							454	647.597
							455	647.578
							456	647.559
							457	647.54
							458	647.522
							459	647.503
							460	647.485
							461	647.466
							462	647.448
							463	647.43
							464	647.412
							465	647.394
							466	647.376
							467	647.358
							468	647.34
							469	647.322
							470	647.304
							471	647.287
							472	647.269
							473	647.252
							474	647.234
							475	647.217
							476	647.2
							477	647.182
							478	647.165
							479	647.148
							480	647.131
							481	647.114
							482	647.098
							483	647.081
							484	647.064
							485	647.047
							486	647.031
							487	647.014
							488	646.998
							489	646.982
							490	646.965
							491	646.949
							492	646.933
							493	646.917
							494	646.901
							495	646.885
							496	646.869
							497	646.853
							498	646.837
							499	646.822
							500	646.806
